# Supplementary material for: Predicting Long-Term Prognosis of Poststroke Dysphagia with Machine Learning
Source: J Clin Med. 2025 Jul 16;14(14):5025. doi: 10.3390/jcm14145025 (PMC12295981; doi:10.3390/jcm14145025)
Supplement: Supplementary file 1 [file jcm-14-05025-s001.zip › Supplementary Material Table S2.xlsx]

## Sheet: Sheet1
	Accuracy			Precision			Recall			F1-score			AUC
		Average	SD		Average	SD		Average	SD		Average	SD		Average	SD
Random forest	0.94	0.94	0.00816497	0.89	0.893333	0.0124722	0.8	0.8	0.0163299	0.84	0.84	0.0163299	0.96	0.96	0.00816497
CatBoost classifier	0.96	0.96	0.0163299	0.94	0.94	0.0163299	0.84	0.84	0.0163299	0.88	0.883333	0.0124722	0.98	0.98	0.0163299
Light gradient boosting	0.93	0.93	0.00816497	0.86	0.863333	0.0124722	0.8	0.8	0.0163299	0.83	0.83	0.0163299	0.96	0.963333	0.0124722
K-neighbors classifier	0.94	0.943333	0.0124722	0.89	0.886667	0.0124722	0.8	0.8	0.00816497	0.84	0.84	0.0163299	0.88	0.88	0.00816497
Extreme gradient boosting	0.95	0.95	0.00816497	0.9	0.903333	0.0124722	0.84	0.836667	0.0124722	0.86	0.86	0.0163299	0.95	0.946667	0.0124722
Final ensemble model	0.98	0.983333	0.0124722	0.94	0.94	0.0163299	0.84	0.843333	0.0124722	0.88	0.88	0.0163299	0.99	0.986667	0.0124722
